# Supplementary material for: Maternal complications in a geographically challenging and hard to reach district of Bangladesh: a qualitative study
Source: F1000Res. 2016 Sep 28;5:2417. [Version 1] doi: 10.12688/f1000research.9445.1 (PMC5089125; doi:10.12688/f1000research.9445.1)
Supplement: Supplementary file 1 [file f1000research-5-10173-s0000.tgz]

Archive with 1 entries (1 files):
- 7d87eb97-fb21-4f2d-b640-314ee924970d.doc
